# Supplementary material for: Genetic Damage to Human Lymphocytes Induced by Contaminated Water in Populations Surrounding Lake Chapala and the Santiago River, Jalisco, México
Source: Toxics. 2025 Oct 17;13(10):887. doi: 10.3390/toxics13100887 (PMC12568238; doi:10.3390/toxics13100887)
Supplement: Supplementary file 1 [file toxics-13-00887-s001.zip]

Archive with 1 entries (1 files):
- toxics-3897827-supplementary.pdf
